# Supplementary material for: Deletion of Mediator 1 suppresses TGFβ signaling leading to changes in epidermal lineages and regeneration
Source: PLoS One. 2020 Aug 28;15(8):e0238076. doi: 10.1371/journal.pone.0238076 (PMC7455038; doi:10.1371/journal.pone.0238076)
Supplement: S1 Table — (XLSX) [file pone.0238076.s001.xlsx]

## Sheet: Sheet1
Upstream Regulator	Fold Change	Molecule Type	Predicted Activation State	Activation z-score	Notes	p-value of overlap
TGFB1	-1.076	growth factor	Inhibited	-3.833	bias	7.24e-10
HTT	-1.047	transcription regulator	Inhibited	-4	bias	3.32e-09
Tgf beta		group	Inhibited	-2.635	bias	8.6e-09
IGF2	-1.315	growth factor	Inhibited	-2.166	bias	2.72e-08
mifepristone		chemical drug	Activated	2.304		2.91e-08
IRS1	-1.006	enzyme				4.57e-08
lipopolysaccharide		chemical drug	Inhibited	-4.712	bias	1.43e-07
GNA15	-1.191	enzyme				1.83e-07
phorbol myristate acetate		chemical drug		-1.679	bias	1.9e-07
Hdac		group		0.291		2.71e-07
AGT	-1.022	growth factor	Inhibited	-2.703	bias	2.81e-07
beta-estradiol		chemical	Inhibited	-3.071	bias	3.39e-07
PRL	-1.012	cytokine	Inhibited	-2.598	bias	3.55e-07
trichostatin A		chemical drug	Inhibited	-2.06	bias	7.11e-07
olanzapine		chemical drug		-0.508	bias	8.06e-07
TNF	-1.018	cytokine	Inhibited	-2.722	bias	8.32e-07
TP53	-1.008	transcription regulator	Inhibited	-2.171	bias	1.03e-06
MITF	-1.082	transcription regulator	Inhibited	-3.231	bias	1.2e-06
progesterone		chemical		-0.962		1.37e-06
decitabine		chemical drug	Inhibited	-4.019	bias	1.49e-06
NOTCH1	-1.203	transcription regulator		0.046	bias	1.72e-06
U0126		kinase inhibitor	Activated	3.351	bias	1.92e-06
WNT3A	-2.132	other	Inhibited	-2.14	bias	2.05e-06
tretinoin		chemical		-1.171	bias	3.41e-06
SP1	-1.032	transcription regulator	Inhibited	-3.108	bias	6.33e-06
CTNNB1	1.088	transcription regulator	Inhibited	-3.397	bias	6.47e-06
